# Supplementary material for: Identification of Genes Crucial for Biological Processes in Breast Cancer Liver Metastasis Relapse
Source: Int J Mol Sci. 2024 May 16;25(10):5439. doi: 10.3390/ijms25105439 (PMC11122209; doi:10.3390/ijms25105439)
Supplement: Supplementary file 1 [file ijms-25-05439-s001.zip]

Archive with 2 entries (2 files):
- FInal Supplementary Figures- revision 1.pdf
- final Supplementary table.pdf
